# Supplementary material for: Genome-wide siRNA screen of genes regulating the LPS-induced NF-κB and TNF-α responses in mouse macrophages
Source: Sci Data. 2017 Mar 1;4:170008. doi: 10.1038/sdata.2017.8 (PMC5332015; doi:10.1038/sdata.2017.8)
Supplement: Supplementary file 1 [file sdata20178-isa1.zip]

Archive with 5 entries (5 files):
- i_Investigation.txt
- s_study_Fraser.txt
- a_TNFa_Fraser.txt
- a_transcriptome_Fraser.txt
- a_NFkB_Fraser.txt
