# Supplementary material for: Genome-wide siRNA screen of genes regulating the LPS-induced NF-κB and TNF-α responses in mouse macrophages
Source: Sci Data. 2017 Mar 1;4:170008. doi: 10.1038/sdata.2017.8 (PMC5332015; doi:10.1038/sdata.2017.8)
Supplement: Supplementary file 1 [file sdata20178-isa1.zip › i_Investigation.txt]

# Investigation File generated for Scientific Data with Investigation File Authoring Tool version 0.1.0 on 09/01/2017 - This metadata file is CC0
ONTOLOGY SOURCE REFERENCE
Term Source Name	NCBITAXON	PR	BTO	UO	BAO	GO	SO	OBI	ERO
Term Source File	http://data.bioontology.org/ontologies/NCBITAXON	http://data.bioontology.org/ontologies/PR	http://data.bioontology.org/ontologies/BTO	http://data.bioontology.org/ontologies/UO	http://data.bioontology.org/ontologies/BAO	http://data.bioontology.org/ontologies/GO	http://data.bioontology.org/ontologies/SO	http://data.bioontology.org/ontologies/OBI	http://data.bioontology.org/ontologies/ERO
Term Source Version	2016AA	50.0.	unknown	unknown	2.0	releases/2014-08-30	unknown	2014-08-18	2013-08-02
Term Source Description	National Center for Biotechnology Information (NCBI) Organismal Classification	Protein Ontology	BRENDA Tissue and Enzyme Source Ontology	Units of Measurement Ontology	BioAssay Ontology	Gene Ontology	Sequence Types and Features Ontology	Ontology for Biomedical Investigations	Eagle-I Research Resource Ontology
INVESTIGATION
Investigation Identifier
Investigation Title
Investigation Description
Investigation Submission Date
Investigation Public Release Date
INVESTIGATION PUBLICATIONS
Investigation PubMed ID
Investigation Publication DOI
Investigation Publication Author List
Investigation Publication Title
Investigation Publication Status
Investigation Publication Status Term Accession Number
Investigation Publication Status Term Source REF
INVESTIGATION CONTACTS
Investigation Person Last Name
Investigation Person Mid Initials
Investigation Person First Name
Investigation Person Address
Investigation Person Phone
Investigation Person Fax
Investigation Person Email
Investigation Person Affiliation
Investigation Person Roles
Investigation Person Roles Term Accession Number
Investigation Person Roles Term Source REF
STUDY
Study Identifier	10.1038/sdata.2017.8
Study Title	Genome-wide siRNA screen of genes regulating the LPS-induced NF-κB and TNF-α responses in mouse macrophages
Study Submission Date	20/07/2016
Study Public Release Date	01/03/2017
Study Description	http://www.nature.com/articles/sdata20178#abstract
Study File Name	s_study_Fraser.txt
Comment[Subject Keywords]	///;///;////;//;/
Comment[Manuscript Licence]	CC BY-4.0
Comment[Experimental Metadata Licence]	CC0
Comment[Supplementary Information File Name]		Supplementary Information
Comment[Supplementary Information File Type]	x-zip-compressed	vnd.ms-excel
Comment[Supplementary Information File URL]	http://www.nature.com/articles/sdata20178#supplementary-information	http://www.nature.com/articles/sdata20178#supplementary-information
Comment[Data Repository]	NCBI PubChem BioAssay;NCBI PubChem BioAssay;Gene Expression Omnibus;NCBI PubChem BioAssay;NCBI PubChem BioAssay
Comment[Data Record Accession]	AID: 1224826;AID: 1224827;GSE83826;AID: 1224828;AID: 1224829
Comment[Data Record URI]	https://pubchem.ncbi.nlm.nih.gov/bioassay/1224826;https://pubchem.ncbi.nlm.nih.gov/bioassay/1224827;https://www.ncbi.nlm.nih.gov/geo/query/acc.cgi?acc=GSE83826;https://pubchem.ncbi.nlm.nih.gov/bioassay/1224828;https://pubchem.ncbi.nlm.nih.gov/bioassay/1224829
STUDY DESIGN DESCRIPTORS
Study Design Type	screening campaign	cellular response to lipopolysaccharide
Study Design Type Term Accession Number	BAO:0000178	GO:0071222
Study Design Type Term Source REF	BAO	GO
STUDY PUBLICATIONS
Study PubMed ID	""
Study Publication DOI	doi:10.1038/srep09559
Study Publication Author List	""
Study Publication Title	""
Study Publication Status	published
Study Publication Status Term Accession Number	
Study Publication Status Term Source REF	
STUDY FACTORS
Study Factor Name	siRNA target	LPS concentration
Study Factor Type	gene_silenced_by_RNA_interference	screening concentration
Study Factor Type Term Accession Number	SO:0001224	BAO:0000098
Study Factor Type Term Source REF	SO	BAO
STUDY ASSAYS
Study Assay Measurement Type	regulation of tumor necrosis factor production	transcription profiling assay	NF-kappaB import into nucleus
Study Assay Measurement Type Term Accession Number	GO:0032680	OBI:0000424	GO:0042348
Study Assay Measurement Type Term Source REF	GO	OBI	GO
Study Assay Technology Type	promoter activity detection by reporter gene assay	microarray	reporter gene assay
Study Assay Technology Type Term Accession Number	OBI:0000913	OBI:0400147	OBI:0002082
Study Assay Technology Type Term Source REF	OBI	OBI	OBI
Study Assay Technology Platform	""	Illumina MouseWG-6 v2.0 R2 expression beadchip	""
Study Assay File Name	a_TNFa_Fraser.txt	a_transcriptome_Fraser.txt	a_NFkB_Fraser.txt
STUDY PROTOCOLS
Study Protocol Name	Cell culture and TLR ligand stimulation	siRNA screen hit selection	Primary genome-wide screen	Secondary screen with six independent siRNAs per gene	Transcriptome analysis
Study Protocol Type	cell culture	selection	high throughput sample analysis	high throughput sample analysis	transcriptional response profiling assay
Study Protocol Type Term Accession Number	OBI:0001876	OBI:0001928	ERO:0000696	ERO:0000696	BAO:0002995
Study Protocol Type Term Source REF	OBI	OBI	ERO	ERO	BAO
Study Protocol Description					
Study Protocol URI	""	""	""	""	""
Study Protocol Version					
Study Protocol Parameters Name	""	""	""	""	platform
Study Protocol Parameters Name Term Accession Number	""	""	""	""	""
Study Protocol Parameters Name Term Source REF	""	""	""	""	""
Study Protocol Components Name	""	""	""	""	""
Study Protocol Components Type	""	""	""	""	""
Study Protocol Components Type Term Accession Number	""	""	""	""	""
Study Protocol Components Type Term Source REF	""	""	""	""	""
STUDY CONTACTS
Study Person Last Name	Li	Katz	Dutta	Benet	Sun	Fraser
Study Person First Name	Ning	Samuel	Bhaskar	Zachary L.	Jing	Iain D.C.
Study Person Mid Initials						
Study Person Email	""	""	""	""	""	fraseri@niaid.nih.gov
Study Person Phone						
Study Person Fax						
Study Person Address						
Study Person Affiliation	Signaling Systems Unit, Laboratory of Systems Biology, Bethesda, Maryland 20892, USA	Signaling Systems Unit, Laboratory of Systems Biology, Bethesda, Maryland 20892, USA	Bioinformatics Team, Laboratory of Systems Biology, National Institute of Allergy and Infectious Diseases, National Institutes of Health, Bethesda, Maryland 20892, USA	Signaling Systems Unit, Laboratory of Systems Biology, Bethesda, Maryland 20892, USA	Signaling Systems Unit, Laboratory of Systems Biology, Bethesda, Maryland 20892, USA	Signaling Systems Unit, Laboratory of Systems Biology, Bethesda, Maryland 20892, USA
Study Person Roles						
Study Person Roles Term Accession Number						
Study Person Roles Term Source REF						
Comment[Study Person ORCID]						
Comment[Funder]						
Comment[FundRef ID]						
Comment[Funder Term Source REF]						
Comment[Grant Identifier]						
