# Supplementary material for: Genome-wide siRNA screen of genes regulating the LPS-induced NF-κB and TNF-α responses in mouse macrophages
Source: Sci Data. 2017 Mar 1;4:170008. doi: 10.1038/sdata.2017.8 (PMC5332015; doi:10.1038/sdata.2017.8)
Supplement: Supplementary file 1 [file sdata20178-isa1.zip › s_study_Fraser.txt]

Source Name	Characteristics[organism]	Term Source REF	Term Accession Number	Characteristics[organism part]	Term Source REF	Term Accession Number	Characteristics[cell line]	Term Source REF	Term Accession Number	Protocol REF	Sample Name	Factor Value[siRNA target]	Factor Value[LPS concentration]
RAW G9 reporter cell line	Mus musculus	NCBITAXON		Toll-like receptor 4	PR	PR:000001155	RAW-264.7 cell	BTO	BTO:0003292	Cell culture and TLR ligand stimulation	TLR4	genome	LPS concentration
