# Supplementary material for: Genome-wide siRNA screen of genes regulating the LPS-induced NF-κB and TNF-α responses in mouse macrophages
Source: Sci Data. 2017 Mar 1;4:170008. doi: 10.1038/sdata.2017.8 (PMC5332015; doi:10.1038/sdata.2017.8)
Supplement: Supplementary file 1 [file sdata20178-isa1.zip › a_TNFa_Fraser.txt]

Sample Name	Protocol REF	Protocol REF	Assay Name	Raw Data File	Comment[Data Repository]	Comment[Data Record Accession]	Comment[Data Record URI]	Protocol REF	Derived Data File	Comment[Data Repository]	Comment[Data Record Accession]	Comment[Data Record URI]	Factor Value[siRNA target]
TLR4	siRNA screen hit selection	Primary genome-wide screen	TNF alpha reporter	AID_1224826_datatable_all.csv	NCBI PubChem BioAssay	AID: 1224826	https://pubchem.ncbi.nlm.nih.gov/bioassay/1224826	Secondary screen with six independent siRNAs per gene	AID_1224827_datatable_all.csv	NCBI PubChem BioAssay	AID: 1224827	https://pubchem.ncbi.nlm.nih.gov/bioassay/1224827	genome
