# Supplementary material for: Genome-wide siRNA screen of genes regulating the LPS-induced NF-κB and TNF-α responses in mouse macrophages
Source: Sci Data. 2017 Mar 1;4:170008. doi: 10.1038/sdata.2017.8 (PMC5332015; doi:10.1038/sdata.2017.8)
Supplement: Supplementary file 1 [file sdata20178-isa1.zip › a_transcriptome_Fraser.txt]

Sample Name	Protocol REF	Parameter Value[platform]	Assay Name	Raw Data File	Comment[Data Repository]	Comment[Data Record Accession]	Comment[Data Record URI]	Factor Value[siRNA target]	Factor Value[LPS concentration]	Unit	Term Source REF	Term Accession Number
TLR4	Transcriptome analysis	Illumina MouseWG-6 v2.0 R2 expression beadchip	LPS-4A	GSE83825	Gene Expression Omnibus	GSE83826	https://www.ncbi.nlm.nih.gov/geo/query/acc.cgi?acc=GSE83826	genome	10	nanogram per milliliter	UO	UO:0000275
TLR4	Transcriptome analysis	Illumina MouseWG-6 v2.0 R2 expression beadchip	LPS-4B	GSE83825	Gene Expression Omnibus	GSE83826	https://www.ncbi.nlm.nih.gov/geo/query/acc.cgi?acc=GSE83826	genome	10	nanogram per milliliter	UO	UO:0000275
TLR4	Transcriptome analysis	Illumina MouseWG-6 v2.0 R2 expression beadchip	Unt-0A	GSE83825	Gene Expression Omnibus	GSE83826	https://www.ncbi.nlm.nih.gov/geo/query/acc.cgi?acc=GSE83826	genome	0	nanogram per milliliter	UO	UO:0000275
TLR4	Transcriptome analysis	Illumina MouseWG-6 v2.0 R2 expression beadchip	Unt-0B	GSE83825	Gene Expression Omnibus	GSE83826	https://www.ncbi.nlm.nih.gov/geo/query/acc.cgi?acc=GSE83826	genome	0	nanogram per milliliter	UO	UO:0000275
