# Supplementary material for: Genome-wide siRNA screen of genes regulating the LPS-induced NF-κB and TNF-α responses in mouse macrophages
Source: Sci Data. 2017 Mar 1;4:170008. doi: 10.1038/sdata.2017.8 (PMC5332015; doi:10.1038/sdata.2017.8)
Supplement: Supplementary Information [file sdata20178-s2.xls]

## Sheet: Sheet1
EntrezID	GeneSymbol	AmbionTNFscore	AmbionNFkBscore	QiagenTNFscore	QiagenNFkBscore	MedianAll	AmbionTNFhit	AmbionNFkBhit	QiagenTNFhit	QiagenNFkBhit	SumTNFhit	SumNFkBhit	SumAllhit
19983	Rpl5	-4.4945	-4.5486	-3.05369	-3.23747	-3.86599	1	1	1	1	2	2	4
20924	Supt5h	-4.6092	-3.78085	-3.28657	-1.99933	-3.53371	1	1	1	1	2	2	4
380863	Tmem171	-5.261	-6.08847	-1.69111	-1.00187	-3.47605	1	1	1	1	2	2	4
69241	2610028L19Rik	-4.56932	-5.53332	-2.30882	-2.31472	-3.44202	1	1	1	1	2	2	4
26942	Spag1	-4.20051	-4.19593	-2.30668	-2.3267	-3.26132	1	1	1	1	2	2	4
140484	Pofut1	-3.8898	-3.48995	-2.21764	-2.80128	-3.14561	1	1	1	1	2	2	4
217166	Nr1d1	-3.47623	-4.12046	-2.76717	-1.05167	-3.1217	1	1	1	1	2	2	4
208727	Hdac4	-2.49086	-4.03706	-1.82035	-3.3992	-2.94503	1	1	1	1	2	2	4
27279	Tnfrsf12a	-4.2768	-2.14165	-2.59654	-2.98577	-2.79115	1	1	1	1	2	2	4
217011	Nle1	-2.74607	-2.25651	-1.24674	-2.78767	-2.50129	1	1	1	1	2	2	4
71819	Kif23	-3.63599	-3.18787	-1.63811	-1.7948	-2.49134	1	1	1	1	2	2	4
20375	Sfpi1	-2.27652	-3.15701	-2.52025	-2.13018	-2.39838	1	1	1	1	2	2	4
74504	2410018C17Rik	-3.05683	-2.32461	-2.34804	-1.0313	-2.33632	1	1	1	1	2	2	4
66085	Eif3f	-2.21545	-2.36675	-3.75167	-1.08366	-2.2911	1	1	1	1	2	2	4
24136	Zfhx1b	-3.63999	-2.08817	-2.23271	-2.18034	-2.20652	1	1	1	1	2	2	4
330260	Pon2	-4.37768	-2.4964	-1.4314	-1.89138	-2.19389	1	1	1	1	2	2	4
20602	Ncor2	-4.13034	-2.36625	-1.49577	-1.8569	-2.11158	1	1	1	1	2	2	4
17760	Mtap6	-3.24613	-2.36358	-1.67519	-1.81588	-2.08973	1	1	1	1	2	2	4
12550	Cdh1	-4.18417	-2.09049	-1.37589	-2.05415	-2.07232	1	1	1	1	2	2	4
67549	Gpr89	-3.58032	-2.01038	-2.08181	-1.75265	-2.04609	1	1	1	1	2	2	4
19981	Rpl37a	-5.07893	-1.51259	-2.67809	-4.11516	-3.39662	1	0	1	1	2	1	3
20926	Supt6h	-2.3559	-0.435031	-3.73429	-6.52548	-3.04509	1	0	1	1	2	1	3
67025	Rpl11	-3.81285	-1.56676	-2.39466	-3.46454	-2.9296	1	0	1	1	2	1	3
71750	R3hdm2	-3.34006	-0.481954	-2.84266	-2.40359	-2.62313	1	0	1	1	2	1	3
12575	Cdkn1a	-3.20368	3.8338	-1.73288	-3.20322	-2.46805	1	0	1	1	2	1	3
107932	Chd4	-2.46096	-1.6489	-2.2457	-1.9207	-2.0832	1	0	1	1	2	1	3
20090	Rps29	-3.255	-1.68372	-2.47591	-1.57027	-2.07982	1	0	1	1	2	1	3
245857	Ssh3	-2.86273	-1.61696	-1.78195	-2.1785	-1.98023	1	0	1	1	2	1	3
19012	Ppap2a	-2.80931	-1.46608	-2.42679	-1.35902	-1.94644	1	0	1	1	2	1	3
54196	Pabpn1	-4.00612	-1.48257	-2.17704	-1.65171	-1.91437	1	0	1	1	2	1	3
56360	Acate2	-2.79141	-1.60691	-2.17984	-1.59409	-1.89337	1	0	1	1	2	1	3
230099	Car9	-2.18481	0.360113	-1.56739	-2.33453	-1.8761	1	0	1	1	2	1	3
66583	Exosc1	-3.97215	-1.85367	-1.35761	-1.628	-1.74083	1	0	1	1	2	1	3
14109	Fau	-3.55138	-1.63482	-1.76167	-1.30908	-1.69824	1	0	1	1	2	1	3
13427	Dncic2	-2.47782	0.189092	-1.29188	-1.65947	-1.47568	1	0	1	1	2	1	3
56790	D3Ertd300e	-3.16311	-3.14841	-2.98374	0.206241	-3.06607	1	1	1	0	2	1	3
13019	Ctf1	-2.81524	-2.78847	-3.23618	0.0632721	-2.80186	1	1	1	0	2	1	3
22778	Ikzf1	-5.1778	-3.54823	-1.86316	-0.695345	-2.7057	1	1	1	0	2	1	3
27979	Eif3s9	-3.88639	-2.92298	-2.40504	-0.0990952	-2.66401	1	1	1	0	2	1	3
212503	Paox	-3.88142	-5.09445	-1.19382	-0.306226	-2.53762	1	1	1	0	2	1	3
225363	Etf1	-3.78169	-2.64659	-2.21703	-0.502087	-2.43181	1	1	1	0	2	1	3
83701	Ars2	-3.13201	-2.87379	-1.57368	-0.358609	-2.22373	1	1	1	0	2	1	3
94223	Dgcr8	-3.86722	-2.35912	-2.068	-0.466993	-2.21356	1	1	1	0	2	1	3
58230	Rnf8	-4.26055	-2.92165	-1.34315	-0.354085	-2.1324	1	1	1	0	2	1	3
14102	Fas	-2.26351	-2.42521	-1.92908	0.682773	-2.0963	1	1	1	0	2	1	3
110816	Pwp2h	-3.99953	-2.3209	-1.50788	-0.27219	-1.91439	1	1	1	0	2	1	3
12289	Cacna1d	-3.72011	-2.0876	-1.73079	0.0407053	-1.90919	1	1	1	0	2	1	3
195733	Grhl1	-4.6263	-2.48035	-1.30048	-0.809983	-1.89042	1	1	1	0	2	1	3
110157	Raf1	-2.62682	-2.09332	-1.34763	-0.00482988	-1.72048	1	1	1	0	2	1	3
269683	E130006D01Rik	-2.19685	-2.07737	-1.33786	-0.881197	-1.70761	1	1	1	0	2	1	3
16438	Itpr1	-1.32693	-2.34204	-3.54256	-2.41259	-2.37732	0	1	1	1	1	2	3
13018	Ctcf	-1.12891	-3.38382	-1.76616	-2.48141	-2.12378	0	1	1	1	1	2	3
231093	9430057O19Rik	-0.418669	-2.02544	-1.20546	-3.20871	-1.61545	0	1	1	1	1	2	3
17936	Nab1	-1.50706	-2.87293	-1.59296	-1.3664	-1.55001	0	1	1	1	1	2	3
15461	Hras1	0.834871	-2.39142	-1.05349	-1.1499	-1.1017	0	1	1	1	1	2	3
11465	Actg1	-3.55158	-3.45616	-0.592023	-2.22479	-2.84048	1	1	0	1	1	2	3
15929	Idh3g	-4.37056	-3.70972	-0.972816	-1.62604	-2.66788	1	1	0	1	1	2	3
11766	Ap1g2	-6.10906	-3.24494	-0.909963	-1.94611	-2.59553	1	1	0	1	1	2	3
67923	Tceb1	-3.51082	-3.22724	-0.999408	-1.25917	-2.24321	1	1	0	1	1	2	3
65972	Ifi30	-3.66304	-2.95849	0.212855	-1.37307	-2.16578	1	1	0	1	1	2	3
223664	E130306I01Rik	-4.42071	-2.4719	-0.183741	-1.8317	-2.1518	1	1	0	1	1	2	3
15900	IRF8	-3.25379	-2.44685	-0.957185	-1.50583	-1.97634	1	1	0	1	1	2	3
21681	Thoc4	-3.45399	-2.81825	-0.661513	-1.07021	-1.94423	1	1	0	1	1	2	3
333433	Gpd1l	-4.13581	-2.37169	1.07408	-1.27661	-1.82415	1	1	0	1	1	2	3
66223	Mrpl35	-3.35122	-1.17108	-2.34254	0.644943	-1.75681	1	0	1	0	2	0	2
80904	Dtx3	-3.93512	-1.18994	-2.26404	-0.479899	-1.72699	1	0	1	0	2	0	2
19158	Pscd2	-3.1973	-1.98018	-1.38398	-0.113207	-1.68208	1	0	1	0	2	0	2
110750	Cse1l	-3.05216	-0.309744	-3.27839	0.680782	-1.68095	1	0	1	0	2	0	2
16177	Il1r1	-4.18226	-1.37149	-1.6112	0.358902	-1.49134	1	0	1	0	2	0	2
22376	Was	-2.84443	-1.24706	-1.63274	-0.850473	-1.4399	1	0	1	0	2	0	2
59001	Pole3	-3.78752	-1.71865	-1.08583	0.46353	-1.40224	1	0	1	0	2	0	2
13347	Dffa	-2.65122	-1.6181	-1.17919	-0.575617	-1.39865	1	0	1	0	2	0	2
27389	Dusp13	-3.56301	-1.08568	-1.69409	-0.983912	-1.38989	1	0	1	0	2	0	2
68947	Chst8	-3.90069	-1.31584	-1.21906	-0.492017	-1.26745	1	0	1	0	2	0	2
19173	Psmb5	-2.11608	-0.642445	-1.69895	-0.835808	-1.26738	1	0	1	0	2	0	2
235040	Apg4d	-3.8033	-1.31867	-1.18655	0.73909	-1.25261	1	0	1	0	2	0	2
103534	Mgat4b	-2.75746	-1.10101	-1.01627	-0.785036	-1.05864	1	0	1	0	2	0	2
66184	1110033J19Rik	-2.00624	-0.787789	-1.12758	-0.325696	-0.957683	1	0	1	0	2	0	2
71514	Sfpq	-2.77854	-0.681956	-1.00329	-0.337072	-0.842621	1	0	1	0	2	0	2
234814	BC052066	-2.34918	-0.301451	-1.06494	0.0132641	-0.683195	1	0	1	0	2	0	2
171463	Il17rd	-2.22885	0.54741	-1.32337	0.134954	-0.594209	1	0	1	0	2	0	2
23833	Cd52	-3.40791	0.326271	-1.13585	0.0693859	-0.533232	1	0	1	0	2	0	2
78783	Brpf1	-1.99472	0.0535593	-2.41951	-3.26006	-2.20712	0	0	1	1	1	1	2
22121	Rpl13a	-1.99555	-1.39808	-2.37203	-3.79739	-2.18379	0	0	1	1	1	1	2
101540	AI325941	0.734495	-1.52036	-2.65367	-3.45847	-2.08702	0	0	1	1	1	1	2
26896	Crsp2	-1.90026	-1.7829	-1.49571	-5.97098	-1.84158	0	0	1	1	1	1	2
14630	Gclm	-1.39955	-0.281025	-3.36083	-1.45361	-1.42658	0	0	1	1	1	1	2
14852	Gspt1	4.52064	-0.201595	-2.93109	-2.63324	-1.41742	0	0	1	1	1	1	2
75909	4930579A11Rik	-0.276779	-1.2448	-2.26241	-1.58136	-1.41308	0	0	1	1	1	1	2
13685	Eif4ebp1	-1.47089	-0.706068	-1.49887	-1.16554	-1.31822	0	0	1	1	1	1	2
11549	Adra1a	-0.211439	0.838266	-2.27118	-2.06051	-1.13598	0	0	1	1	1	1	2
11641	Akap2	-0.622737	0.491147	-2.33706	-1.02484	-0.82379	0	0	1	1	1	1	2
50930	Tnfsf14	0.270322	0.555359	-2.46238	-1.55434	-0.642007	0	0	1	1	1	1	2
56233	Hdac7	1.50036	0.638017	-1.77358	-1.54133	-0.451658	0	0	1	1	1	1	2
14275	Folr1	0.618946	1.6769	-1.22619	-1.46219	-0.303624	0	0	1	1	1	1	2
57261	Brd4	-3.83601	-1.94745	-0.187118	-4.88138	-2.89173	1	0	0	1	1	1	2
15184	Hdac5	-2.85002	-1.82772	-0.902849	-1.8496	-1.83866	1	0	0	1	1	1	2
100763	Ube3c	-2.94029	-1.56454	4.60319	-1.84524	-1.70489	1	0	0	1	1	1	2
216454	BC089597	-3.40058	-1.22752	-0.637513	-2.15959	-1.69355	1	0	0	1	1	1	2
80886	Senp3	-2.70569	-1.58738	-0.0452357	-1.61263	-1.6	1	0	0	1	1	1	2
258638	Olfr1163	-4.08912	-1.61473	-0.236569	-1.50031	-1.55752	1	0	0	1	1	1	2
22230	Ufd1l	-2.23987	0.641465	-0.754567	-3.26162	-1.49722	1	0	0	1	1	1	2
18024	Nfe2l2	-2.31536	-0.63061	-0.410053	-2.40715	-1.47299	1	0	0	1	1	1	2
14972	H2-K1	-5.18236	-1.26673	-0.758819	-1.28907	-1.2779	1	0	0	1	1	1	2
72029	Cnpy3	-2.50233	-1.22634	0.125471	-1.20349	-1.21491	1	0	0	1	1	1	2
12959	Cryba4	-4.16377	-0.719122	-0.631711	-1.58688	-1.153	1	0	0	1	1	1	2
11773	Ap2m1	-2.7381	-0.748192	-0.501404	-1.2623	-1.00525	1	0	0	1	1	1	2
11804	Aplp2	-2.56881	-0.15867	-0.806153	-1.20203	-1.00409	1	0	0	1	1	1	2
22160	Twist1	-2.333	-0.931525	-0.248182	-1.00851	-0.970017	1	0	0	1	1	1	2
67526	Apg12l	-2.49589	-0.824318	0.621255	-1.10933	-0.966824	1	0	0	1	1	1	2
19175	Psmb6	-2.36842	-0.274465	2.99021	-1.42193	-0.848197	1	0	0	1	1	1	2
67844	Rab32	-2.8031	0.0305138	-0.515046	-1.05308	-0.784064	1	0	0	1	1	1	2
20963	Sykb	-1.80187	-2.45502	-1.88863	-0.859011	-1.84525	0	1	1	0	1	1	2
12359	Cat	-1.48739	-2.59322	-1.15514	1.03078	-1.32127	0	1	1	0	1	1	2
21927	Tnfaip1	-3.99185	-5.38758	-0.861504	-0.348227	-2.42668	1	1	0	0	1	1	2
59016	Thap11	-5.09181	-4.05364	-0.745259	2.54553	-2.39945	1	1	0	0	1	1	2
22697	Zipro1	-3.76055	-4.4008	-0.539796	-0.974102	-2.36733	1	1	0	0	1	1	2
12468	Cct7	-4.3473	-4.16577	-0.451318	-0.429376	-2.30855	1	1	0	0	1	1	2
108989	Tpr	-5.05111	-4.16566	-0.217181	-0.440259	-2.30296	1	1	0	0	1	1	2
21682	Tec	-4.34927	-4.46998	1.29329	0.00738577	-2.17094	1	1	0	0	1	1	2
108098	Surb7	-4.41169	-3.69586	-0.492229	0.335925	-2.09405	1	1	0	0	1	1	2
258845	Olfr1161	-3.83084	-2.99282	-0.926736	0.0656011	-1.95978	1	1	0	0	1	1	2
20014	Rpn2	-4.12951	-3.14184	-0.639613	-0.425487	-1.89073	1	1	0	0	1	1	2
66866	Nhlrc2	-4.7389	-3.68335	-0.0825278	0.381069	-1.88294	1	1	0	0	1	1	2
14151	Fech	-4.48219	-3.78931	0.144012	1.80735	-1.82265	1	1	0	0	1	1	2
70294	Rnf126	-2.95331	-3.50671	-0.658427	0.925887	-1.80587	1	1	0	0	1	1	2
232969	Zfp428	-2.62058	-3.15095	-0.955539	0.739787	-1.78806	1	1	0	0	1	1	2
381319	9130211I03Rik	-3.27571	-3.66601	0.586321	-0.299798	-1.78775	1	1	0	0	1	1	2
56199	Abcb10	-5.06433	-2.64329	-0.758622	-0.11376	-1.70096	1	1	0	0	1	1	2
67759	5033414D02Rik	-3.13049	-4.9636	-0.269676	0.878077	-1.70008	1	1	0	0	1	1	2
52477	Angel2	-4.46981	-3.09023	-0.30203	-0.239316	-1.69613	1	1	0	0	1	1	2
12590	Cdx1	-4.49413	-5.66813	1.12434	1.8193	-1.68489	1	1	0	0	1	1	2
20016	Rpo1-1	-4.25308	-3.75829	0.456733	0.550717	-1.65078	1	1	0	0	1	1	2
55936	Ctps2	-3.81723	-3.74161	1.33253	0.440411	-1.6506	1	1	0	0	1	1	2
70785	Dennd1c	-3.11553	-2.32993	-0.964827	-0.899253	-1.64738	1	1	0	0	1	1	2
19369	Raet1b	-3.53256	-3.19619	-0.0644021	0.808139	-1.63029	1	1	0	0	1	1	2
72508	Rps6kb1	-3.7326	-3.22411	1.09166	0.0353283	-1.59439	1	1	0	0	1	1	2
19820	Rlim	-3.84573	-2.55361	-0.631061	0.897052	-1.59234	1	1	0	0	1	1	2
21766	Tex261	-4.29681	-3.00695	-0.134106	1.56727	-1.57053	1	1	0	0	1	1	2
269997	6430604K15Rik	-4.46414	-2.44319	-0.672933	1.52084	-1.55806	1	1	0	0	1	1	2
68279	Mcoln2	-3.48513	-2.11856	-0.980141	-0.170657	-1.54935	1	1	0	0	1	1	2
12877	Cpeb1	-3.66963	-2.09171	-0.610947	-0.996692	-1.5442	1	1	0	0	1	1	2
12336	Capns1	-3.92632	-2.09312	-0.885313	-0.260062	-1.48922	1	1	0	0	1	1	2
11765	Ap1g1	-2.50015	-2.74992	1.16135	-0.461885	-1.48102	1	1	0	0	1	1	2
74097	Pop7	-2.20108	-2.89605	-0.756642	0.0371455	-1.47886	1	1	0	0	1	1	2
18021	Nfatc3	-3.16184	-2.16737	-0.69076	0.0380219	-1.42906	1	1	0	0	1	1	2
69962	2810422O20Rik	-4.35427	-3.38075	0.526493	3.06763	-1.42713	1	1	0	0	1	1	2
225339	E230022H04Rik	-4.57054	-2.89635	0.0430341	0.179221	-1.42666	1	1	0	0	1	1	2
19336	Rab24	-4.95321	-2.12564	0.597537	-0.716584	-1.42111	1	1	0	0	1	1	2
18173	Slc11a1	-2.8355	-2.30224	-0.531647	1.2733	-1.41694	1	1	0	0	1	1	2
20019	Polr1a	-3.25696	-2.17591	-0.618314	1.19346	-1.39711	1	1	0	0	1	1	2
21371	Tbca	-3.226	-2.45384	0.61275	-0.224707	-1.33927	1	1	0	0	1	1	2
59013	Hnrph1	-4.48273	-2.05889	-0.617727	-0.140011	-1.33831	1	1	0	0	1	1	2
330064	Slc5a6	-2.89997	-3.66106	0.226994	1.67694	-1.33649	1	1	0	0	1	1	2
27050	Rps3	-4.65878	-2.17781	-0.46467	0.566582	-1.32124	1	1	0	0	1	1	2
68493	1110007M04Rik	-4.02382	-3.12241	0.52724	0.559548	-1.29759	1	1	0	0	1	1	2
319362	C730034F03Rik	-2.42911	-2.08855	0.641908	-0.500651	-1.2946	1	1	0	0	1	1	2
54630	Lmo6	-3.42663	-3.03722	2.68455	0.472609	-1.2823	1	1	0	0	1	1	2
17961	Nat2	-3.51601	-3.58023	0.962025	1.21248	-1.27699	1	1	0	0	1	1	2
217378	C330021A05Rik	-2.39171	-2.58606	0.186304	-0.0829026	-1.23731	1	1	0	0	1	1	2
12363	Casp4	-2.80468	-2.92559	0.416178	0.792867	-1.19425	1	1	0	0	1	1	2
232430	B230205M03	-3.08796	-2.26956	-0.017304	-0.114931	-1.19225	1	1	0	0	1	1	2
71702	Cdc5l	-3.45997	-2.31524	-0.0512878	0.52422	-1.18326	1	1	0	0	1	1	2
116940	Tgs1	-4.39798	-2.87333	1.66344	0.513034	-1.18015	1	1	0	0	1	1	2
217473	Ankmy2	-4.28904	-3.67892	1.34822	1.46519	-1.16535	1	1	0	0	1	1	2
12895	Cpt1b	-3.93711	-2.49273	1.66115	0.189758	-1.15149	1	1	0	0	1	1	2
71520	Grap	-3.61987	-2.24148	0.211409	-0.0527507	-1.14712	1	1	0	0	1	1	2
11933	Atp1b3	-3.36393	-2.91561	1.44724	0.66235	-1.12663	1	1	0	0	1	1	2
28006	D6Wsu116e	-2.18731	-4.44834	0.0204657	0.3689	-1.08342	1	1	0	0	1	1	2
403201	5330416C01Rik	-2.18493	-2.02743	1.87113	-0.0749841	-1.05121	1	1	0	0	1	1	2
17160	Man2b2	-3.7526	-2.13286	0.0861932	0.611504	-1.02334	1	1	0	0	1	1	2
27374	Skb1	-2.49247	-2.53976	0.736189	0.478672	-1.0069	1	1	0	0	1	1	2
242083	Ppm1l	-3.47675	-2.59291	1.55225	0.608721	-0.992094	1	1	0	0	1	1	2
11910	Atf3	-2.12152	-3.58636	0.18314	1.34928	-0.969191	1	1	0	0	1	1	2
235956	Zfp825	-3.71967	-2.38227	0.650344	0.678107	-0.865962	1	1	0	0	1	1	2
109050	6530418L21Rik	-4.49686	-2.26339	0.548919	1.27725	-0.857236	1	1	0	0	1	1	2
12626	Cetn3	-2.89114	-2.32337	0.694016	1.9985	-0.814676	1	1	0	0	1	1	2
26429	Orc5l	-3.86248	-2.07374	0.796852	1.69118	-0.638443	1	1	0	0	1	1	2
74117	Actr3	-3.655	-2.19813	1.19256	0.965948	-0.616091	1	1	0	0	1	1	2
78797	Ndor1	-4.08469	-2.59866	1.48717	2.36758	-0.555743	1	1	0	0	1	1	2
56698	Phax	-2.14201	-2.44754	1.27403	1.64119	-0.43399	1	1	0	0	1	1	2
54725	Cadm1	-2.86904	-4.69824	2.08265	2.57436	-0.393197	1	1	0	0	1	1	2
66105	Ube2d3	-4.18534	-2.93647	2.5938	2.56887	-0.183798	1	1	0	0	1	1	2
14897	Trip12	-3.64598	-2.03088	2.92996	2.03014	-0.000372734	1	1	0	0	1	1	2
208884	Zdhhc9	-4.26609	-2.09634	2.20641	2.3805	0.0550373	1	1	0	0	1	1	2
236900	Pdk3	-1.96568	-2.10977	-0.0193307	-1.23788	-1.60178	0	1	0	1	0	2	2
19079	Prkab1	-1.96816	-1.36899	-1.67019	0.221281	-1.51959	0	0	1	0	1	0	1
53356	Eif3s4	0.427758	-1.45547	-1.82249	-0.860471	-1.15797	0	0	1	0	1	0	1
108755	2610208E05Rik	-1.25301	-0.764331	-1.69031	-0.184108	-1.00867	0	0	1	0	1	0	1
258463	Olfr1393	-0.785517	-1.27529	-1.09311	0.506137	-0.939314	0	0	1	0	1	0	1
219060	B230359F08Rik	-1.33847	1.30239	-1.23498	-0.618679	-0.926831	0	0	1	0	1	0	1
72136	Chst14	2.32801	-1.71034	-1.62225	-0.211717	-0.916985	0	0	1	0	1	0	1
64656	Mrps23	-0.686704	-1.22509	-1.00289	0.229927	-0.844799	0	0	1	0	1	0	1
75613	2610034E13Rik	-0.263417	-1.41975	-2.06852	0.839974	-0.841584	0	0	1	0	1	0	1
22027	Hsp90b1	-1.47997	0.965941	-1.1187	-0.446675	-0.782685	0	0	1	0	1	0	1
15951	Ifi16	4.49923	-1.49822	-1.14652	-0.315286	-0.730901	0	0	1	0	1	0	1
54709	Eif3i	-0.728178	1.29268	-3.31062	-0.671854	-0.700016	0	0	1	0	1	0	1
16204	Fabp6	2.59149	-0.488799	-1.04058	-0.898535	-0.693667	0	0	1	0	1	0	1
93732	Acox2	-0.407466	-0.950263	-1.14909	2.08829	-0.678864	0	0	1	0	1	0	1
237560	Lrrc10	3.41158	-0.986352	-1.12903	0.669337	-0.158508	0	0	1	0	1	0	1
21672	Prdx2	-0.335674	0.919553	-1.17676	0.579133	0.12173	0	0	1	0	1	0	1
14739	Edg5	-3.74388	-1.75801	0.0668154	-0.832673	-1.29534	1	0	0	0	1	0	1
12977	Csf1	-3.47052	-1.83014	0.335222	-0.750498	-1.29032	1	0	0	0	1	0	1
59010	Sqrdl	-3.84556	-1.52142	-0.0348023	-0.839445	-1.18043	1	0	0	0	1	0	1
13710	Elf3	-2.09291	-1.50234	-0.710696	0.494334	-1.10652	1	0	0	0	1	0	1
66845	Mrpl33	-4.62574	-1.43171	-0.6847	0.380027	-1.05821	1	0	0	0	1	0	1
71775	1300017J02Rik	-2.85619	-1.42115	-0.00189428	-0.635749	-1.02845	1	0	0	0	1	0	1
16691	Krt2-8	-4.16511	-1.57035	1.54979	-0.438658	-1.0045	1	0	0	0	1	0	1
66556	Drap1	-3.71762	-1.54793	-0.435888	-0.097422	-0.99191	1	0	0	0	1	0	1
22317	Vamp1	-4.15823	-1.49226	0.246606	-0.489881	-0.991071	1	0	0	0	1	0	1
74302	Mtmr3	-2.60366	-1.24424	0.642537	-0.729345	-0.986793	1	0	0	0	1	0	1
64113	Moap1	-3.10241	-1.06545	0.917139	-0.888317	-0.976883	1	0	0	0	1	0	1
50755	Fbxo18	-3.59587	-1.24092	1.90677	-0.685015	-0.96297	1	0	0	0	1	0	1
329831	4833436C18Rik	-3.55253	-1.65159	0.619525	-0.146986	-0.899287	1	0	0	0	1	0	1
14388	Gab1	-4.45592	-1.78754	-0.00537995	2.13506	-0.896458	1	0	0	0	1	0	1
66412	Arrdc4	-2.91631	-1.3508	-0.383831	-0.435607	-0.893201	1	0	0	0	1	0	1
67605	Akt1s1	-2.50959	-1.97404	0.228551	0.819975	-0.872742	1	0	0	0	1	0	1
20182	Rxrb	-2.73509	-0.960866	-0.347349	-0.742774	-0.85182	1	0	0	0	1	0	1
27371	Sh2d2a	-3.24877	-1.43861	-0.189925	0.779998	-0.814269	1	0	0	0	1	0	1
22147	Tuba7	-2.69669	-1.69833	1.60988	0.0809801	-0.808674	1	0	0	0	1	0	1
22030	Traf2	-3.47887	-1.37161	0.778195	-0.235696	-0.803654	1	0	0	0	1	0	1
27375	Tjp3	-3.44622	-0.785597	-0.791215	-0.503135	-0.788406	1	0	0	0	1	0	1
27366	Txnl4	-3.52701	-1.18612	-0.374414	-0.00702826	-0.780266	1	0	0	0	1	0	1
17274	Rab8a	-2.69009	-0.747952	-0.513536	-0.799532	-0.773742	1	0	0	0	1	0	1
108155	Ogt	-3.61012	-1.32511	-0.221298	1.6881	-0.773205	1	0	0	0	1	0	1
12385	Ctnna1	-2.50456	-1.00401	-0.532087	0.15578	-0.76805	1	0	0	0	1	0	1
64292	Ptges	-2.81429	-0.965899	-0.118621	-0.564331	-0.765115	1	0	0	0	1	0	1
14784	Grb2	-3.39729	-1.09986	-0.401825	0.131511	-0.750841	1	0	0	0	1	0	1
60527	Fads3	-2.55989	-0.178712	-0.930795	-0.569336	-0.750066	1	0	0	0	1	0	1
66497	2610528E23Rik	-3.42996	-1.37451	-0.104467	1.33642	-0.739487	1	0	0	0	1	0	1
21935	Tnfrsf17	-2.36262	-0.852053	-0.579493	-0.493558	-0.715773	1	0	0	0	1	0	1
338337	Cog3	-2.67796	-1.54275	0.204635	0.114816	-0.713966	1	0	0	0	1	0	1
14962	Cfb	-3.49886	-0.558219	-0.640527	-0.758548	-0.699537	1	0	0	0	1	0	1
21411	Tcf20	-3.20877	-1.46891	0.129446	0.934888	-0.669731	1	0	0	0	1	0	1
14293	Fpr1	-4.16614	-1.65554	0.892447	0.317051	-0.669246	1	0	0	0	1	0	1
52666	D10Ertd610e	-3.54265	-0.816161	-0.512706	0.849659	-0.664434	1	0	0	0	1	0	1
17125	Smad1	-3.344	-0.585368	-0.695629	1.22698	-0.640499	1	0	0	0	1	0	1
11564	Adsl	-2.97913	-1.46714	2.001	0.210953	-0.628093	1	0	0	0	1	0	1
239719	Mkl2	-4.10697	-1.17477	-0.0678083	0.619889	-0.621287	1	0	0	0	1	0	1
68151	5031439A09Rik	-3.45658	-0.561384	0.843949	-0.669768	-0.615576	1	0	0	0	1	0	1
23882	Gadd45g	-3.06761	-0.77941	-0.422949	0.048542	-0.60118	1	0	0	0	1	0	1
12642	Ch25h	-3.34825	-1.43771	0.27603	0.796977	-0.58084	1	0	0	0	1	0	1
330837	6030452D12Rik	-2.91251	-1.67693	0.515851	3.10607	-0.58054	1	0	0	0	1	0	1
12267	C3ar1	-3.63048	-0.794489	0.181068	-0.359018	-0.576754	1	0	0	0	1	0	1
320165	Tacc1	-4.18889	-1.12795	0.788158	-0.00907161	-0.568513	1	0	0	0	1	0	1
18223	Numbl	-3.08751	-1.29374	1.11874	0.161785	-0.565979	1	0	0	0	1	0	1
243910	AY078069	-3.13261	-1.09394	-0.0337901	0.803004	-0.563865	1	0	0	0	1	0	1
74044	Ttf2	-4.76544	-1.56697	0.501182	0.444846	-0.561062	1	0	0	0	1	0	1
22088	Tsg101	-2.39205	-1.43929	2.97195	0.35358	-0.542856	1	0	0	0	1	0	1
12757	Clta	-2.35525	-1.79904	0.722456	0.869512	-0.538292	1	0	0	0	1	0	1
100929	Tyw1	-2.53928	-0.248793	-0.827675	0.322678	-0.538234	1	0	0	0	1	0	1
65111	Dap3	-3.09512	-0.25247	-0.77054	0.88789	-0.511505	1	0	0	0	1	0	1
20523	Slc25a14	-3.1676	-1.62676	0.911309	0.649026	-0.488868	1	0	0	0	1	0	1
16801	Arhgef1	-3.22885	-0.766232	0.605534	-0.158004	-0.462118	1	0	0	0	1	0	1
320487	D930036F22Rik	-3.23388	-1.75429	0.837308	1.8366	-0.458493	1	0	0	0	1	0	1
11821	Aprt	-2.70407	-0.164668	1.23514	-0.728058	-0.446363	1	0	0	0	1	0	1
140917	Dclre1b	-2.95783	-0.121414	-0.764768	0.251245	-0.443091	1	0	0	0	1	0	1
14924	Baiap1	-4.03985	-1.11419	0.229643	1.62902	-0.442274	1	0	0	0	1	0	1
77721	Mrps5	-3.32581	-0.961581	1.07453	0.0789114	-0.441335	1	0	0	0	1	0	1
65114	Vps35	-2.89504	-0.3613	-0.133945	-0.445385	-0.403343	1	0	0	0	1	0	1
15216	Hfe	-3.30044	-0.879489	0.118583	0.948173	-0.380453	1	0	0	0	1	0	1
330776	LOC330776	-3.85291	-1.0264	1.28181	0.268813	-0.378796	1	0	0	0	1	0	1
67239	Bxdc1	-3.80235	-0.575441	0.437692	-0.173493	-0.374467	1	0	0	0	1	0	1
225655	BC019561	-3.62417	0.899978	-0.935616	0.198533	-0.368541	1	0	0	0	1	0	1
73847	5430432M24Rik	-2.90635	-1.33044	0.62336	2.593	-0.353541	1	0	0	0	1	0	1
98238	Lrrc59	-3.04546	-0.2164	0.446019	-0.466589	-0.341495	1	0	0	0	1	0	1
13481	Dpm2	-2.57812	-1.11667	0.744711	0.446142	-0.335266	1	0	0	0	1	0	1
328110	Prpf39	-4.05629	-1.49422	0.870418	1.85502	-0.311902	1	0	0	0	1	0	1
76167	Snrnp35	-3.43425	-0.469158	1.15145	-0.14217	-0.305664	1	0	0	0	1	0	1
258470	Olfr91	-2.72771	-0.824074	0.826041	0.242198	-0.290938	1	0	0	0	1	0	1
16373	Irx3	-2.00401	-0.592266	0.232424	0.0844243	-0.253921	1	0	0	0	1	0	1
19185	Psmd4	-3.03931	-1.71543	6.26179	1.35153	-0.18195	1	0	0	0	1	0	1
192656	Ripk2	-4.23752	-1.11362	0.839173	0.87529	-0.137226	1	0	0	0	1	0	1
15574	Hus1	-3.03827	0.518038	-0.773448	0.949827	-0.127705	1	0	0	0	1	0	1
79202	Tnfrsf22	-2.66621	-0.799933	1.20763	0.613027	-0.0934531	1	0	0	0	1	0	1
17826	Mtvr2	-2.66081	-1.02355	2.39775	0.913625	-0.0549642	1	0	0	0	1	0	1
213068	AI661017	-2.29168	-1.96742	1.8711	2.64979	-0.0481568	1	0	0	0	1	0	1
20972	Syngr1	-3.47591	-0.609993	0.64881	0.546078	-0.0319578	1	0	0	0	1	0	1
234593	Ndrg4	-3.5174	-0.914302	0.932341	1.64116	0.00901923	1	0	0	0	1	0	1
13430	Dnm2	-2.21861	-0.0960998	0.170559	0.688291	0.0372295	1	0	0	0	1	0	1
102595	Plekho2	-3.97881	0.633539	-0.402834	0.565242	0.0812041	1	0	0	0	1	0	1
67235	Zfp99	-2.36647	-0.499543	3.02602	0.828636	0.164547	1	0	0	0	1	0	1
66493	Mrpl51	-2.24083	-0.700805	1.7691	1.04149	0.170342	1	0	0	0	1	0	1
232854	A230102I05Rik	-2.07087	-0.834433	1.41632	1.17807	0.171821	1	0	0	0	1	0	1
64704	Htra2	-2.4563	-0.409598	0.812482	1.36427	0.201442	1	0	0	0	1	0	1
234373	Sfrs14	-3.0746	0.066438	2.5989	0.377574	0.222006	1	0	0	0	1	0	1
68833	Pdcl3	-2.29465	0.878245	-0.0495922	0.530507	0.240457	1	0	0	0	1	0	1
218793	Ube2e2	-2.45004	0.284005	0.75893	0.206401	0.245203	1	0	0	0	1	0	1
16332	Inppl1	-3.0774	0.153195	2.01285	0.589145	0.37117	1	0	0	0	1	0	1
210998	BC033609	-2.20692	-0.055006	0.830473	0.838958	0.387734	1	0	0	0	1	0	1
18022	Nfe2	-3.53814	-0.77902	2.11729	1.57149	0.396236	1	0	0	0	1	0	1
66674	6330409N04Rik	-4.464	0.836758	1.57218	-0.0318674	0.402445	1	0	0	0	1	0	1
18010	Neu1	-3.72991	-0.411083	1.38596	1.77655	0.487437	1	0	0	0	1	0	1
105837	Mtbp	-2.57791	-0.294433	1.28866	1.35957	0.497112	1	0	0	0	1	0	1
66121	Chchd1	-4.01865	-0.0188224	1.08792	1.56615	0.534547	1	0	0	0	1	0	1
52822	Rufy3	-2.44097	1.30839	0.762494	0.422853	0.592674	1	0	0	0	1	0	1
17714	Grpel2	-2.47225	0.241637	1.68694	1.49431	0.867973	1	0	0	0	1	0	1
216119	A130042E20Rik	-3.64298	-0.183746	3.7327	2.09137	0.953813	1	0	0	0	1	0	1
17698	Msn	-2.35658	-0.49524	3.02609	2.50294	1.00385	1	0	0	0	1	0	1
68112	C330016H24Rik	-2.97403	0.446962	2.83934	1.72298	1.08497	1	0	0	0	1	0	1
19349	Rab7	-1.65349	-1.67279	-0.380745	-1.52474	-1.58911	0	0	0	1	0	1	1
14569	Gdi3	-1.69727	-0.960287	1.76267	-5.94241	-1.32878	0	0	0	1	0	1	1
19042	Ppm1a	-1.26078	-1.17057	0.746236	-1.27072	-1.21567	0	0	0	1	0	1	1
19172	Psmb4	-1.3391	-1.0262	2.4264	-2.01921	-1.18265	0	0	0	1	0	1	1
21941	Tnfrsf8	-1.41837	-0.570917	-0.07129	-2.0958	-0.994645	0	0	0	1	0	1	1
71648	Optn	0.79064	-1.45449	0.168212	-1.1972	-0.514496	0	0	0	1	0	1	1
11487	Adam10	0.225058	-0.109316	-0.893773	-1.39958	-0.501545	0	0	0	1	0	1	1
78656	Brd8	-1.88154	0.184964	0.266686	-1.14137	-0.478204	0	0	0	1	0	1	1
98053	Gtf2f1	1.44918	-0.837929	0.0930281	-1.02313	-0.372451	0	0	0	1	0	1	1
84092	Usp8	-0.90489	1.0462	0.537166	-1.06627	-0.183862	0	0	0	1	0	1	1
20102	Rps4x	3.62565	1.80555	-0.923526	-1.14619	0.441014	0	0	0	1	0	1	1
228869	Ncoa5	-1.36896	-2.70896	-0.82183	-0.247096	-1.09539	0	1	0	0	0	1	1
20918	Eif1	-1.6178	-2.73383	0.692491	-0.354724	-0.98626	0	1	0	0	0	1	1
52705	Hrb2	-1.68972	-5.49649	1.10728	0.396077	-0.646821	0	1	0	0	0	1	1
77031	Slc9a8	-1.90941	-4.29028	0.777543	0.837966	-0.565933	0	1	0	0	0	1	1
67967	Pold3	-1.71341	-3.9747	1.34358	0.739673	-0.486868	0	1	0	0	0	1	1
15382	Hnrpa1	-0.824407	-2.28194	0.416282	-0.0909843	-0.457696	0	1	0	0	0	1	1
403202	A430093F15Rik	-0.248274	-3.18252	0.581648	-0.432646	-0.34046	0	1	0	0	0	1	1
73442	Hspa12a	-0.391001	-2.12775	0.827211	-0.12555	-0.258275	0	1	0	0	0	1	1
217169	9930017A07Rik	-1.86817	-2.1744	1.8123	1.41173	-0.228219	0	1	0	0	0	1	1
11797	Birc2	4.3973	-5.2757	0.813988	0.917865	0.865927	0	1	0	0	0	1	1
99151	Ceecam1	0.181903	-1.41266	-0.733693	-0.690221	-0.711957	0	0	0	0	0	0	0
246696	Slc25a28	-1.26172	-1.09006	0.268663	-0.326927	-0.708492	0	0	0	0	0	0	0
14773	Gprk5	-1.64963	-1.81444	0.241935	1.49843	-0.703846	0	0	0	0	0	0	0
16785	Lamr1	-1.87268	-0.707466	-0.668594	-0.247647	-0.68803	0	0	0	0	0	0	0
19651	Rbl2	-1.7194	-0.92117	1.19103	-0.389734	-0.655452	0	0	0	0	0	0	0
226861	2810432O22Rik	-1.29348	-0.952444	-0.156777	-0.354337	-0.653391	0	0	0	0	0	0	0
76477	Pcolce2	-0.645473	-0.611535	-0.665944	0.366006	-0.628504	0	0	0	0	0	0	0
16795	Large	-0.536536	-0.880467	-0.682574	0.739161	-0.609555	0	0	0	0	0	0	0
15369	Hmox2	-0.496503	-1.07267	-0.61648	0.0143848	-0.556491	0	0	0	0	0	0	0
27426	Nagpa	-0.677331	-0.304858	-0.061425	-0.664851	-0.484854	0	0	0	0	0	0	0
56807	Scamp5	-1.13511	-0.545701	-0.360244	0.0182943	-0.452972	0	0	0	0	0	0	0
16653	Kras2	-0.968942	-0.0533959	-0.766292	-0.099238	-0.432765	0	0	0	0	0	0	0
107702	Rnh1	-1.25791	-1.95036	0.479125	1.41033	-0.389392	0	0	0	0	0	0	0
215690	Nav1	-0.448449	0.59944	-0.269934	-0.508941	-0.359192	0	0	0	0	0	0	0
11515	Adcy9	0.756252	-0.885619	-0.604313	-0.0755742	-0.339944	0	0	0	0	0	0	0
353156	Egfl7	1.70489	-1.59143	-0.278522	-0.294318	-0.28642	0	0	0	0	0	0	0
19192	Psme3	-1.97977	-1.31449	1.18274	0.744327	-0.285082	0	0	0	0	0	0	0
107605	Rdh1	-0.992462	-0.397281	0.437131	-0.0508282	-0.224055	0	0	0	0	0	0	0
12405	Cbln2	1.89919	-1.76764	0.0654423	-0.328373	-0.131465	0	0	0	0	0	0	0
66910	Tmem107	0.0599186	-0.917007	1.10999	-0.192533	-0.0663074	0	0	0	0	0	0	0
72472	Slc16a10	-1.45962	-0.144022	0.0780608	0.0411453	-0.0514385	0	0	0	0	0	0	0
24004	Rai2	-0.0605896	1.59655	-0.569959	-0.000538263	-0.0305639	0	0	0	0	0	0	0
14004	Chchd2	-0.86282	-0.546166	0.505668	1.24876	-0.0202492	0	0	0	0	0	0	0
11647	Akp2	-0.487876	-1.79512	1.69788	0.487125	-0.000375451	0	0	0	0	0	0	0
94226	Edg8	-1.2446	-1.98164	1.29932	1.37521	0.0273572	0	0	0	0	0	0	0
18045	Nfyb	-0.214612	0.362238	-0.237435	2.17113	0.0738134	0	0	0	0	0	0	0
20397	Sgpl1	-1.18751	-0.443041	0.598732	1.23951	0.0778454	0	0	0	0	0	0	0
320705	Bend6	-0.994811	-0.401182	1.21145	0.595727	0.0972721	0	0	0	0	0	0	0
227154	Als2cr2	-0.295898	-0.170377	0.845152	0.381683	0.105653	0	0	0	0	0	0	0
12982	Csf2ra	-1.02216	0.179582	0.105737	1.08914	0.14266	0	0	0	0	0	0	0
71765	Klhdc3	-1.98176	-0.530751	0.841318	2.66644	0.155283	0	0	0	0	0	0	0
67841	Apg3l	-1.03819	0.441114	0.743067	0.0128926	0.227003	0	0	0	0	0	0	0
12013	Bach1	-1.24791	-0.371959	0.840427	2.37845	0.234234	0	0	0	0	0	0	0
64657	Mrps10	-0.445475	0.057616	0.475066	1.86747	0.266341	0	0	0	0	0	0	0
27221	Chaf1a	-1.97423	0.880951	-0.237782	0.992747	0.321585	0	0	0	0	0	0	0
238330	6430527G18Rik	-1.73336	1.24982	1.9283	-0.532645	0.358589	0	0	0	0	0	0	0
67092	Gatm	2.53526	0.240998	0.0566086	0.66046	0.450729	0	0	0	0	0	0	0
15212	Hexb	0.115947	0.809863	1.16969	0.165531	0.487697	0	0	0	0	0	0	0
58801	Pmaip1	-0.0597478	-0.152127	1.9141	1.07846	0.509356	0	0	0	0	0	0	0
22590	Xpa	0.645329	-0.77623	0.640718	0.589017	0.614867	0	0	0	0	0	0	0
53412	Ppp1r3c	-1.64355	0.506496	1.36316	1.69759	0.934827	0	0	0	0	0	0	0
64051	Sv2a	-0.602199	-0.166811	2.45233	2.04661	0.939898	0	0	0	0	0	0	0
101488	Slco2b1	3.80377	0.0698152	0.887874	1.14964	1.01876	0	0	0	0	0	0	0
19373	Rag1	1.43183	1.45763	1.28096	1.33355	1.38269	0	0	0	0	0	0	0
54381	Pgcp	1.77763	0.00685283	2.06524	1.92798	1.85281	0	0	0	0	0	0	0
